# Supplementary material for: Explaining Intricate Morphometric Variability with Environmental Predictors: The Case of Globularia cordifolia Species Complex
Source: Plants (Basel). 2020 Mar 3;9(3):314. doi: 10.3390/plants9030314 (PMC7154870; doi:10.3390/plants9030314)
Supplement: Supplementary file 1 [file plants-09-00314-s001.zip]

Archive with 5 entries (5 files):
- Supplement 1.docx
- Supplement 2.zip
- Supplement 3.tif
- Supplement 4.tif
- Supplement 5.zip
